# Supplementary material for: Formed on Ice: A Qualitative Study of Motivation, Pressure, and Identity in Early Ice Hockey Specialization
Source: Sports (Basel). 2026 Jun 8;14(6):235. doi: 10.3390/sports14060235 (PMC13306565; doi:10.3390/sports14060235)
Supplement: Supplementary file 1 [file sports-14-00235-s001.zip]

Archive with 1 entries (1 files):
- sports-4254127-supplementary.pdf
